# Supplementary material for: miRNA Profiles in Patients with Hematological Malignancy at Different Stages of the Disease: A Preliminary Study
Source: Biomedicines. 2024 Aug 22;12(8):1924. doi: 10.3390/biomedicines12081924 (PMC11351647; doi:10.3390/biomedicines12081924)
Supplement: Supplementary file 1 [file biomedicines-12-01924-s001.zip]

Archive with 1 entries (1 files):
- biomedicines-3137611-supplementary.pdf
